# Supplementary material for: Cell-Projection Pumping of Fibroblast Contents into Osteosarcoma SAOS-2 Cells Correlates with Increased SAOS-2 Proliferation and Migration, as well as Altered Morphology
Source: Biomolecules. 2021 Dec 14;11(12):1875. doi: 10.3390/biom11121875 (PMC8699393; doi:10.3390/biom11121875)
Supplement: Supplementary file 1 [file biomolecules-11-01875-s001.zip]

Archive with 5 entries (3 files):
- biomolecules-1483003(supplementary) new/
- biomolecules-1483003(supplementary) new/Supplementary Materials/
- biomolecules-1483003(supplementary) new/Supplementary Materials/S1 Supplementary Materials.pdf
- biomolecules-1483003(supplementary) new/Supplementary Materials/S2 Supplementary Experimental Data.xlsx
- biomolecules-1483003(supplementary) new/Supplementary Materials/SM1 Movie.mp4
